# Supplementary material for: Pediatric Emergency Medicine Didactics and Simulation (PEMDAS): Pediatric Diabetic Ketoacidosis
Source: MedEdPORTAL. 2021 Feb 17;17:11098. doi: 10.15766/mep_2374-8265.11098 (PMC7901255; doi:10.15766/mep_2374-8265.11098)
Supplement: Supplementary file 1 — Ped DKA Simulation Case.docxPed DKA Environmental Preparation.docxPed DKA Critical Actions.docxPed DKA ECG CXR Labs.docxPed DKA Debriefing Materials.docxPed DKA TeamSTEPPS Glossary.docxPed DKA Slides.pptxPed DKA Evaluation Form.docx [file mep_2374-8265.11098-s001.zip]

Archive with 9 entries (9 files):
- _Educational_Summary_Report_11098.pdf
- A. Ped DKA Simulation Case.docx
- B. Ped DKA Environmental Preparation.docx
- C. Ped DKA Critical Actions.docx
- D. Ped DKA ECG CXR Labs.docx
- E. Ped DKA Debriefing Materials.docx
- F. Ped DKA TeamSTEPPS Glossary.docx
- G. Ped DKA Slides.pptx
- H. Ped DKA Evaluation Form.docx
